# Supplementary material for: Hybrids of Sterically Hindered Phenols and Diaryl Ureas: Synthesis, Switch from Antioxidant Activity to ROS Generation and Induction of Apoptosis
Source: Int J Mol Sci. 2023 Aug 10;24(16):12637. doi: 10.3390/ijms241612637 (PMC10454409; doi:10.3390/ijms241612637)
Supplement: Supplementary file 1 [file ijms-24-12637-s001.zip]

Archive with 1 entries (1 files):
- ijms-2533435-supplementary.pdf
